# Supplementary material for: Genome-Wide Association Study Identifies Novel Susceptibility Genes Associated with Coronary Artery Aneurysm Formation in Kawasaki Disease
Source: PLoS One. 2016 May 12;11(5):e0154943. doi: 10.1371/journal.pone.0154943 (PMC4865092; doi:10.1371/journal.pone.0154943)
Supplement: S1 File — Major (D) and minor (d) alleles were shown in the Alleles column. The major SNP allele frequency in cases and controls were indicated in the F_A and F_U columns, respectively. OR represents the odds ratio. The p-values of Chi-squared test were indicated in the P column. (XLSX) [file pone.0154943.s001.xlsx]

## Sheet: Non-integenic
SNP	LOCUS	Alleles (D/d)	F_A	F_U	P	OR	SYMBOL	TYPE
rs16921209	10:21208109	G/C	0.1818	0.006849	7.441e-09	32.22	NEBL	intron
rs17076896	13:18654063	G/A	0.2273	0.01379	8.037e-09	21.03	TUBA3C	promoter
rs7922552	10:21225030	C/G	0.1818	0.006897	8.43e-09	32	NEBL	intron
rs17782904	18:40567708	T/C	0.1364	0.003425	8.241e-08	45.95	SETBP1	intron
rs11793049	9:115813690	A/T	0.09091	0	2.357e-07		ZNF618	intron
rs12210919	6:37753490	C/T	0.2273	0.02055	3.665e-07	14.02	MDGA1	intron
rs12900413	15:88122043	C/T	0.3636	0.06164	7.175e-07	8.698	MESP2	intron
rs10127456	1:15526459	T/C	0.1818	0.0137	1.394e-06	16	FHAD1	intron
rs12211370	6:37757322	T/C	0.2273	0.02397	1.616e-06	11.97	MDGA1	intron
rs1842579	1:86061670	A/G	0.3182	0.05137	2.268e-06	8.618	COL24A1	intron
rs10185178	2:171064520	G/A	0.1364	0.006849	2.872e-06	22.89	MYO3B	coding
rs10185178	2:171064520	G/A	0.1364	0.006849	2.872e-06	22.89	MYO3B	intron
rs12799264	11:19936808	A/G	0.1364	0.006849	2.872e-06	22.89	NAV2	intron
rs16837858	3:133014018	C/T	0.1364	0.006849	2.872e-06	22.89	CPNE4	intron
rs17349258	8:4828432	A/G	0.1364	0.006849	2.872e-06	22.89	CSMD1	intron
rs12810016	12:81832494	G/C	0.1364	0.006897	3.128e-06	22.74	TMTC2	intron
rs7902334	10:12685947	C/A	0.4545	0.1096	4.567e-06	6.771	CAMK1D	intron
rs12023377	1:33923847	G/A	0.3636	0.07192	5.181e-06	7.374	CSMD2	intron
rs11624704	14:77855830	C/A	0.2273	0.0274	5.677e-06	10.44	NRXN3	intron
rs1233754	20:15500811	C/A	0.2273	0.0274	5.677e-06	10.44	MACROD2	intron
rs41432549	14:77858744	A/G	0.2273	0.0274	5.677e-06	10.44	NRXN3	intron
rs11161691	1:86092027	G/A	0.2727	0.0411	6.577e-06	8.75	COL24A1	intron
rs11161698	1:86117137	T/C	0.2727	0.0411	6.577e-06	8.75	COL24A1	intron
rs12736249	1:86205825	A/G	0.2727	0.0411	6.577e-06	8.75	COL24A1	intron
rs12739200	1:86123445	A/G	0.2727	0.0411	6.577e-06	8.75	COL24A1	intron
rs7520948	1:86103325	C/A	0.2727	0.0411	6.577e-06	8.75	COL24A1	intron
rs7554796	1:86103833	A/G	0.2727	0.0411	6.577e-06	8.75	COL24A1	intron
rs1293386	20:51230760	G/A	0.5909	0.1849	7.39e-06	6.366	TSHZ2	intron
rs16858504	2:171058962	C/T	0.1818	0.01712	8.024e-06	12.76	MYO3B	intron
rs4905138	14:93536110	C/T	0.1818	0.01712	8.024e-06	12.76	LINC00521	intron
rs17098586	10:120996217	A/T	0.3636	0.07534	9.168e-06	7.013	GRK5	intron
rs12727784	1:86040620	C/T	0.3182	0.05822	9.617e-06	7.549	COL24A1	intron
rs6698139	1:86063028	A/T	0.3182	0.05822	9.617e-06	7.549	COL24A1	intron
rs11574730	20:42470427	T/C	0.4091	0.09589	1.113e-05	6.527	HNF4A	intron
rs12443391	15:96295482	T/G	0.5	0.1404	1.212e-05	6.122	ARRDC4	intron
rs6097274	20:51225729	T/C	0.5909	0.1918	1.301e-05	6.087	TSHZ2	intron
rs4938871	11:57085978	A/C	0.2727	0.04452	1.496e-05	8.048	UBE2L6	intron
rs16863202	3:189551734	A/T	0.3182	0.06164	1.815e-05	7.104	LPP	intron
rs981840	2:163129567	G/C	0.6818	0.2568	2.129e-05	6.2	KCNH7	intron
rs4951523	1:209596667	T/G	0.8182	0.363	2.535e-05	7.896	TRAF5	intron
rs7550702	1:209596192	A/G	0.8182	0.363	2.535e-05	7.896	TRAF5	intron
rs4383352	2:163199542	C/G	0.6818	0.2603	2.636e-05	6.09	KCNH7	intron
rs1404900	7:122940488	T/C	0.7273	0.2931	2.716e-05	6.431	IQUB	intron
rs11866379	16:69399598	C/G	0.3636	0.08276	2.833e-05	6.333	HYDIN	intron
rs12666974	7:122979210	T/A	0.7273	0.2945	2.92e-05	6.388	NDUFA5	intron
rs11572232	1:60157231	C/T	0.1364	0.01027	3.103e-05	15.21	CYP2J2	intron
rs13294451	9:112571765	C/T	0.1364	0.01027	3.103e-05	15.21	MUSK	intron
rs1403599	3:116024580	C/A	0.1364	0.01027	3.103e-05	15.21	ZBTB20	intron
rs1568373	17:24784269	T/G	0.1364	0.01027	3.103e-05	15.21	TAOK1	intron
rs2165801	11:19932482	C/A	0.1364	0.01027	3.103e-05	15.21	NAV2	intron
rs2228561	3:48603018	A/G	0.1364	0.01027	3.103e-05	15.21	COL7A1	coding
rs2625310	11:19931176	G/C	0.1364	0.01027	3.103e-05	15.21	NAV2	intron
rs4794857	17:24806416	C/A	0.1364	0.01027	3.103e-05	15.21	TAOK1	intron
rs536327	17:24881824	T/C	0.1364	0.01027	3.103e-05	15.21	TAOK1	intron
rs7649552	3:77250881	G/C	0.1364	0.01027	3.103e-05	15.21	ROBO2	intron
rs9834547	3:116027142	C/T	0.1364	0.01027	3.103e-05	15.21	ZBTB20	intron
rs10898380	11:84597968	T/C	0.6364	0.2329	3.256e-05	5.765	DLG2	intron
rs16835325	1:235725929	A/G	0.1364	0.01034	3.333e-05	15.11	RYR2	intron
rs7549599	1:15535193	A/G	0.1364	0.01034	3.333e-05	15.11	FHAD1	intron
rs10189587	2:171053523	G/A	0.1818	0.02069	3.523e-05	10.52	MYO3B	intron
rs17839697	5:126704427	G/A	0.1818	0.02069	3.523e-05	10.52	MEGF10	intron
rs2000751	6:162493332	T/C	0.4091	0.1062	3.963e-05	5.829	PARK2	intron
rs2023055	6:162498511	G/A	0.4091	0.1062	3.963e-05	5.829	PARK2	intron
rs2187203	6:162502602	G/A	0.4091	0.1062	3.963e-05	5.829	PARK2	intron
rs2849584	6:162498597	C/A	0.4091	0.1062	3.963e-05	5.829	PARK2	intron
rs6501003	16:7618297	G/C	0.4091	0.1062	3.963e-05	5.829	RBFOX1	intron
rs869297	6:162495211	G/C	0.4091	0.1062	3.963e-05	5.829	PARK2	intron
rs869298	6:162495289	C/T	0.4091	0.1062	3.963e-05	5.829	PARK2	intron
rs1517311	11:84608154	T/A	0.6364	0.2363	4.07e-05	5.656	DLG2	intron
rs516620	11:84655656	T/C	0.6364	0.2363	4.07e-05	5.656	DLG2	intron
rs10069499	5:39166910	A/C	0.2273	0.03425	4.248e-05	8.294	FYB	intron
rs10270705	7:122939271	C/T	0.7273	0.3014	4.257e-05	6.182	IQUB	coding
rs6976481	7:122916535	T/A	0.7273	0.3014	4.257e-05	6.182	IQUB	intron
rs1921072	12:80146013	T/C	0.09091	0.003425	4.746e-05	29.1	ACSS3	intron
rs2206957	6:146781982	T/C	0.09091	0.003425	4.746e-05	29.1	GRM1	intron
rs2767699	10:7447340	C/T	0.09091	0.003425	4.746e-05	29.1	SFMBT2	intron
rs319011	5:41416924	A/G	0.09091	0.003425	4.746e-05	29.1	PLCXD3	intron
rs4470517	3:135364841	G/A	0.09091	0.003425	4.746e-05	29.1	RYK	intron
rs4868660	5:175944495	A/G	0.09091	0.003425	4.746e-05	29.1	CDHR2	coding
rs7119574	11:7615869	A/C	0.09091	0.003425	4.746e-05	29.1	PPFIBP2	intron
rs763821	1:15540863	T/C	0.09091	0.003425	4.746e-05	29.1	FHAD1	coding
rs763821	1:15540863	T/C	0.09091	0.003425	4.746e-05	29.1	FHAD1	fiveUTR
rs763821	1:15540863	T/C	0.09091	0.003425	4.746e-05	29.1	FHAD1	promoter
rs909098	11:298716	A/G	0.09091	0.003425	4.746e-05	29.1	IFITM2	intron
rs17690698	12:51591002	C/G	0.09091	0.003448	5.06e-05	28.9	KRT8	intron
rs6495360	15:77084560	T/G	0.09091	0.003448	5.06e-05	28.9	RASGRF1	fiveUTR
rs6495360	15:77084560	T/G	0.09091	0.003448	5.06e-05	28.9	RASGRF1	intron
rs4873455	8:51458884	C/T	0.3182	0.06849	5.613e-05	6.347	SNTG1	intron
rs11234316	11:84556180	C/T	0.6364	0.2414	5.654e-05	5.5	DLG2	intron
rs4767553	12:116440600	C/T	0.6818	0.274	5.923e-05	5.679	KSR2	intron
rs4767554	12:116440708	C/T	0.6818	0.274	5.923e-05	5.679	KSR2	intron
rs9889368	17:7352936	A/G	0.15	0.0137	6.838e-05	12.71	POLR2A	intron
rs17802314	11:113203212	A/G	0.4545	0.1345	6.955e-05	5.363	USP28	coding
rs17802314	11:113203212	A/G	0.4545	0.1345	6.955e-05	5.363	USP28	fiveUTR
rs10906182	10:12685143	C/T	0.5	0.161	7.759e-05	5.213	CAMK1D	intron
rs1525627	7:122884430	C/T	0.7273	0.3151	8.675e-05	5.797	IQUB	intron
rs1525629	7:122900092	A/G	0.7273	0.3151	8.675e-05	5.797	IQUB	intron
rs12935369	16:77795402	G/A	0.3182	0.07192	9.288e-05	6.022	WWOX	intron
rs4916523	3:197798731	T/C	0.2273	0.03767	9.628e-05	7.513	FBXO45	threeUTR
rs9684685	4:77640076	G/A	0.2273	0.03767	9.628e-05	7.513	SHROOM3	intron
rs6416701	16:69408394	A/C	0.3636	0.09247	9.723e-05	5.608	HYDIN	intron
rs7082525	10:129046762	A/G	0.3636	0.09247	9.723e-05	5.608	DOCK1	intron
rs7099170	10:129046472	A/G	0.3636	0.09247	9.723e-05	5.608	DOCK1	intron
rs831628	11:33701421	C/G	0.5455	0.1918	0.0001029	5.057	CD59	promoter
rs831628	11:33701421	C/G	0.5455	0.1918	0.0001029	5.057	CD59	intron
rs10205944	2:11366409	A/T	0.1818	0.02397	0.0001031	9.048	ROCK2	intron
rs11786983	8:120710248	T/C	0.1818	0.02397	0.0001031	9.048	ENPP2	intron
rs2230775	2:11249859	A/C	0.1818	0.02397	0.0001031	9.048	ROCK2	coding
rs2811981	1:23822734	C/T	0.1818	0.02397	0.0001031	9.048	MDS2	intron
rs12779504	10:71761777	C/G	0.1818	0.02414	0.0001105	8.984	LRRC20	intron
rs4904445	14:87844639	C/T	0.1818	0.02414	0.0001105	8.984	KCNK10	intron
rs7558664	2:11322697	G/C	0.1818	0.02414	0.0001105	8.984	ROCK2	intron
rs9480682	6:107090099	C/G	0.1818	0.02414	0.0001105	8.984	AIM1	intron
rs2833555	21:32207020	A/G	0.2727	0.05479	0.0001126	6.469	HUNK	intron
rs831637	11:33694843	T/C	0.5455	0.1931	0.0001137	5.014	CD59	intron
rs10415779	19:55431886	C/T	0.6364	0.2534	0.000115	5.155	MYH14	intron
rs10484501	6:162720146	C/T	0.4545	0.1404	0.000117	5.102	PARK2	intron
rs12192919	6:162720227	G/A	0.4545	0.1404	0.000117	5.102	PARK2	intron
rs1555011	6:162719593	C/T	0.4545	0.1404	0.000117	5.102	PARK2	intron
rs17723728	11:113192038	C/T	0.4545	0.1404	0.000117	5.102	USP28	intron
rs4940275	18:43908759	A/G	0.4545	0.1404	0.000117	5.102	ZBTB7C	intron
rs9848399	3:126687796	C/T	0.4545	0.1404	0.000117	5.102	SNX4	intron
rs4767550	12:116435533	G/A	0.6364	0.2568	0.0001395	5.063	KSR2	intron
rs10423617	19:61723565	T/A	0.3636	0.09589	0.000144	5.388	ZNF471	intron
rs1420035	16:6277762	C/T	0.3636	0.09589	0.000144	5.388	RBFOX1	intron
rs9367108	6:41660707	T/C	0.3636	0.09589	0.000144	5.388	FOXP4	intron
rs9394812	6:41669219	A/C	0.3636	0.09589	0.000144	5.388	FOXP4	intron
rs1300239	13:28188453	C/T	0.3182	0.07534	0.0001484	5.727	SLC46A3	promoter
rs1300239	13:28188453	C/T	0.3182	0.07534	0.0001484	5.727	SLC46A3	intron
rs8181891	13:28187043	G/A	0.3182	0.07534	0.0001484	5.727	SLC46A3	fiveUTR
rs8181891	13:28187043	G/A	0.3182	0.07534	0.0001484	5.727	SLC46A3	promoter
rs8181891	13:28187043	G/A	0.3182	0.07534	0.0001484	5.727	SLC46A3	intron
rs11620965	14:36644784	A/C	0.8636	0.4452	0.0001506	7.892	SLC25A21	intron
rs6578062	8:141127904	A/T	0.8636	0.4452	0.0001506	7.892	TRAPPC9	intron
rs4814716	20:18225377	G/A	0.7273	0.3276	0.0001598	5.474	ZNF133	intron
rs4814716	20:18225377	G/A	0.7273	0.3276	0.0001598	5.474	ZNF133	promoter
rs6473235	8:51656951	A/G	0.5	0.1712	0.0001708	4.84	SNTG1	intron
rs996166	8:51657369	C/G	0.5	0.1712	0.0001708	4.84	SNTG1	intron
rs10495397	1:235725770	G/A	0.1364	0.0137	0.0001712	11.37	RYR2	intron
rs10968329	9:28062851	A/G	0.1364	0.0137	0.0001712	11.37	LINGO2	intron
rs10980566	9:112580918	G/A	0.1364	0.0137	0.0001712	11.37	MUSK	intron
rs12201626	6:70936138	G/A	0.1364	0.0137	0.0001712	11.37	COL19A1	intron
rs12210719	6:70936652	G/A	0.1364	0.0137	0.0001712	11.37	COL19A1	intron
rs17049255	3:8575971	C/G	0.1364	0.0137	0.0001712	11.37	LMCD1	intron
rs17431684	4:114851657	A/T	0.1364	0.0137	0.0001712	11.37	CAMK2D	intron
rs2040742	4:114850796	C/T	0.1364	0.0137	0.0001712	11.37	CAMK2D	intron
rs218209	2:33174461	C/A	0.1364	0.0137	0.0001712	11.37	LTBP1	intron
rs26938	3:64058162	T/G	0.1364	0.0137	0.0001712	11.37	PRICKLE2	threeUTR
rs41400550	3:23482078	C/A	0.1364	0.0137	0.0001712	11.37	UBE2E2	intron
rs4796421	17:7320374	T/C	0.1364	0.0137	0.0001712	11.37	ZBTB4	intron
rs4963513	12:6812933	A/C	0.1364	0.0137	0.0001712	11.37	LEPREL2	intron
rs6438763	3:123945816	G/A	0.1364	0.0137	0.0001712	11.37	HSPBAP1	intron
rs6789830	3:66616274	C/T	0.1364	0.0137	0.0001712	11.37	LRIG1	intron
rs742636	6:151138112	T/C	0.1364	0.0137	0.0001712	11.37	PLEKHG1	intron
rs763451	7:78014933	T/C	0.1364	0.0137	0.0001712	11.37	MAGI2	intron
rs7687511	4:114841279	T/C	0.1364	0.0137	0.0001712	11.37	CAMK2D	intron
rs9841111	3:124015519	A/T	0.1364	0.0137	0.0001712	11.37	DIRC2	intron
rs9907042	17:7343709	A/G	0.1364	0.0137	0.0001712	11.37	POLR2A	threeUTR
rs9907042	17:7343709	A/G	0.1364	0.0137	0.0001712	11.37	POLR2A	intron
rs993038	9:28091281	C/G	0.1364	0.0137	0.0001712	11.37	LINGO2	intron
rs1997783	1:208634443	T/C	0.1364	0.01379	0.0001821	11.29	HHAT	intron
rs2590735	15:27358703	T/C	0.1364	0.01379	0.0001821	11.29	FAM189A1	intron
rs2823468	21:16035019	T/C	0.1364	0.01379	0.0001821	11.29	USP25	intron
rs6790931	3:116044540	A/G	0.1364	0.01379	0.0001821	11.29	ZBTB20	intron
rs4454254	8:141129209	C/T	0.8636	0.4521	0.0001946	7.677	TRAPPC9	intron
rs2103757	20:18221773	T/C	0.7273	0.3322	0.0001967	5.361	ZNF133	intron
rs10824749	10:80829044	T/C	0.2273	0.0411	0.0001982	6.863	ZCCHC24	intron
rs11466537	3:30710180	A/T	0.2273	0.0411	0.0001982	6.863	TGFBR2	threeUTR
rs11593110	10:80831215	T/C	0.2273	0.0411	0.0001982	6.863	ZCCHC24	intron
rs1820657	5:5200207	G/C	0.2273	0.0411	0.0001982	6.863	ADAMTS16	intron
rs6550008	3:30709904	C/T	0.2273	0.0411	0.0001982	6.863	TGFBR2	threeUTR
rs823298	3:196602361	C/T	0.2273	0.0411	0.0001982	6.863	ACAP2	intron
rs3736255	15:96294895	T/C	0.5455	0.2021	0.0002047	4.739	ARRDC4	intron
rs10101071	8:141123765	T/C	0.8182	0.411	0.0002064	6.45	TRAPPC9	intron
rs10197851	2:10402860	G/A	0.4545	0.1473	0.0002067	4.826	HPCAL1	intron
rs12606711	18:32089320	G/A	0.3636	0.09932	0.0002088	5.182	MOCOS	intron
rs8060947	16:69381134	G/A	0.3636	0.09932	0.0002088	5.182	VAC14	intron
rs9673471	16:7623851	G/A	0.3636	0.09932	0.0002088	5.182	RBFOX1	intron
rs870	16:77795088	T/C	0.2727	0.05862	0.0002113	6.022	WWOX	intron
rs12275048	11:15138868	G/A	0.2273	0.04138	0.0002126	6.814	INSC	intron
rs12485389	3:16892557	C/T	0.2273	0.04138	0.0002126	6.814	PLCL2	intron
rs4392402	3:16866572	C/T	0.2273	0.04138	0.0002126	6.814	PLCL2	intron
rs10176602	2:73974293	T/C	0.5909	0.2329	0.0002144	4.758	ACTG2	intron
rs13397133	2:73949686	A/G	0.5909	0.2329	0.0002144	4.758	STAMBP	intron
rs10137971	14:47045511	A/G	0	0.3938	0.0002177	0	MDGA2	intron
rs34362363	14:47016756	A/T	0	0.3938	0.0002177	0	MDGA2	intron
rs4900777	14:47044337	G/A	0	0.3938	0.0002177	0	MDGA2	intron
rs6572432	14:47036604	C/T	0	0.3938	0.0002177	0	MDGA2	intron
rs7155197	14:47045336	T/C	0	0.3938	0.0002177	0	MDGA2	intron
rs8019551	14:47049013	G/A	0	0.3938	0.0002177	0	MDGA2	intron
rs7011932	8:141115804	A/G	0.8636	0.4552	0.000219	7.581	TRAPPC9	intron
rs12547555	8:99283885	A/G	0.4091	0.1233	0.0002248	4.923	NIPAL2	intron
rs4352065	16:7598911	A/G	0.4091	0.1233	0.0002248	4.923	RBFOX1	intron
rs1822471	15:77114282	T/G	0.5455	0.2034	0.0002253	4.698	RASGRF1	intron
rs10271208	7:51226284	G/A	0.3182	0.07877	0.0002298	5.458	COBL	promoter
rs10271208	7:51226284	G/A	0.3182	0.07877	0.0002298	5.458	COBL	intron
rs10518319	4:120031645	C/T	0.3182	0.07877	0.0002298	5.458	SYNPO2	intron
rs17134182	7:51225283	A/G	0.3182	0.07877	0.0002298	5.458	COBL	intron
rs714496	7:51186207	T/A	0.3182	0.07877	0.0002298	5.458	COBL	intron
rs832723	12:45899551	A/G	0.3182	0.07877	0.0002298	5.458	PCED1B	intron
rs10516364	4:20466102	G/C	0.6818	0.3014	0.0002471	4.968	KCNIP4	intron
rs16939078	8:76554139	T/A	0.6818	0.3014	0.0002471	4.968	HNF4G	intron
rs12247332	10:122323851	G/C	0.8636	0.4589	0.0002498	7.468	PPAPDC1A	intron
rs4421737	11:7626736	T/C	0.8636	0.4589	0.0002498	7.468	PPFIBP2	intron
rs17019374	4:93631570	G/T	0.5455	0.2055	0.0002542	4.64	GRID2	intron
rs17019377	4:93631979	C/G	0.5455	0.2055	0.0002542	4.64	GRID2	intron
rs12424671	12:116430228	G/A	0.5909	0.2363	0.0002608	4.668	KSR2	intron
rs17810088	11:84523573	T/C	0.5909	0.2363	0.0002608	4.668	DLG2	intron
rs2432801	6:5418963	A/G	0.5909	0.2363	0.0002608	4.668	FARS2	intron
rs10441748	9:115785097	G/T	0.04545	0	0.0002633		ZNF618	intron
rs17792105	9:115780366	A/C	0.04545	0	0.0002633		ZNF618	intron
rs610473	6:70968497	T/C	0.09091	0.4931	0.0002658	0.1028	COL19A1	intron
rs12760759	1:27030931	A/G	0.1818	0.0274	0.0002693	7.889	ZDHHC18	intron
rs13202942	6:107090239	T/C	0.1818	0.0274	0.0002693	7.889	AIM1	intron
rs17158435	7:83448476	G/A	0.1818	0.0274	0.0002693	7.889	SEMA3A	intron
rs17162311	1:27047553	C/T	0.1818	0.0274	0.0002693	7.889	ZDHHC18	intron
rs17162313	1:27048706	C/T	0.1818	0.0274	0.0002693	7.889	ZDHHC18	intron
rs17697947	19:10310514	G/A	0.1818	0.0274	0.0002693	7.889	ICAM3	coding
rs17697947	19:10310514	G/A	0.1818	0.0274	0.0002693	7.889	ICAM3	fiveUTR
rs2811985	1:23811599	C/T	0.1818	0.0274	0.0002693	7.889	MDS2	intron
rs2811989	1:23809626	T/G	0.1818	0.0274	0.0002693	7.889	MDS2	intron
rs3097594	4:141669187	T/G	0.1818	0.0274	0.0002693	7.889	ELMOD2	intron
rs41530448	7:83432059	G/C	0.1818	0.0274	0.0002693	7.889	SEMA3A	intron
rs752677	7:37069240	T/A	0.1818	0.0274	0.0002693	7.889	ELMO1	intron
rs7685696	4:77358534	A/G	0.1818	0.0274	0.0002693	7.889	FAM47E	intron
rs8139236	22:16892496	C/T	0.1818	0.0274	0.0002693	7.889	FLJ41941	intron
rs9320173	6:107091362	G/A	0.1818	0.0274	0.0002693	7.889	AIM1	intron
rs9320174	6:107092101	G/A	0.1818	0.0274	0.0002693	7.889	AIM1	intron
rs9486383	6:107090052	T/C	0.1818	0.0274	0.0002693	7.889	AIM1	intron
rs338229	1:58715121	C/T	0.4545	0.1507	0.0002704	4.697	DAB1	intron
rs338229	1:58715121	C/T	0.4545	0.1507	0.0002704	4.697	DAB1	intron
rs2207538	14:47007599	T/C	0	0.3862	0.0002719	0	MDGA2	intron
rs559972	17:24838622	A/G	0.15	0.01712	0.0002758	10.13	TAOK1	intron
rs12414714	10:12690925	T/C	0.5	0.1781	0.0002771	4.615	CAMK1D	intron
rs6458958	6:53787146	A/G	0.1818	0.02759	0.0002871	7.833	LRRC1	intron
rs530323	11:84652546	C/T	0.7727	0.3801	0.0003019	5.544	DLG2	intron
rs1901363	8:99303657	G/C	0.4091	0.1267	0.0003038	4.771	NIPAL2	intron
rs7203379	16:69624344	C/A	0.4091	0.1267	0.0003038	4.771	HYDIN	intron
rs9851130	3:54410629	C/T	0.4091	0.1267	0.0003038	4.771	CACNA2D3	intron
rs9929993	16:7604876	A/G	0.4091	0.1267	0.0003038	4.771	RBFOX1	intron
rs826235	3:24286376	A/T	0.5455	0.2089	0.0003137	4.544	THRB	intron
rs1093303	12:116415410	C/A	0.5909	0.2397	0.0003157	4.581	KSR2	intron
rs12467259	2:73973932	A/G	0.5909	0.2397	0.0003157	4.581	ACTG2	intron
rs531331	11:84668470	A/G	0.5909	0.2397	0.0003157	4.581	DLG2	intron
rs320109	11:63436621	T/G	0.4	0.1164	0.0003252	5.059	RCOR2	intron
rs1953284	6:20265770	C/G	0.2727	0.06164	0.0003263	5.708	MBOAT1	intron
rs2703538	17:74627067	T/C	0.2727	0.06164	0.0003263	5.708	RBFOX3	intron
rs7192025	16:7606392	T/C	0.4091	0.1276	0.0003301	4.734	RBFOX1	intron
rs4900764	14:46992516	A/T	0.04545	0.4349	0.0003371	0.06187	MDGA2	intron
rs8007707	14:46969136	C/T	0.04545	0.4349	0.0003371	0.06187	MDGA2	intron
rs11584635	1:153027589	C/T	0.3182	0.08219	0.0003457	5.211	KCNN3	intron
rs1891806	1:153027692	G/A	0.3182	0.08219	0.0003457	5.211	KCNN3	intron
rs4798136	18:391660	G/A	0.3182	0.08219	0.0003457	5.211	COLEC12	intron
rs9915606	17:56355980	C/G	0.3182	0.08219	0.0003457	5.211	BCAS3	intron
rs2829746	21:25719960	G/A	0.7727	0.3836	0.0003464	5.464	LINC00158	intron
rs4758009	11:7626929	A/C	0.7727	0.3836	0.0003464	5.464	PPFIBP2	intron
rs512910	11:84684674	C/T	0.5909	0.2414	0.0003476	4.54	DLG2	intron
rs12261890	10:98216487	A/G	0.8182	0.4247	0.0003485	6.097	TLL2	intron
rs11014171	10:18751201	A/G	0.4545	0.1541	0.0003501	4.574	CACNB2	intron
rs12569184	1:175216475	A/G	0.4545	0.1541	0.0003501	4.574	ASTN1	intron
rs16850555	1:175221336	A/G	0.4545	0.1541	0.0003501	4.574	ASTN1	intron
rs16850561	1:175222194	A/G	0.4545	0.1541	0.0003501	4.574	ASTN1	intron
rs2542581	2:53855568	A/C	0.4545	0.1541	0.0003501	4.574	ASB3	threeUTR
rs2542581	2:53855568	A/C	0.4545	0.1541	0.0003501	4.574	ASB3	intron
rs618043	1:58724809	T/A	0.4545	0.1541	0.0003501	4.574	DAB1	intron
rs618043	1:58724809	T/A	0.4545	0.1541	0.0003501	4.574	DAB1	intron
rs9941045	16:6153138	G/A	0.2727	0.06207	0.0003504	5.667	RBFOX1	intron
rs4832790	4:38584433	A/G	0.1364	0.5308	0.0003591	0.1396	FAM114A1	intron
rs10131923	14:46986757	A/C	0.04545	0.4315	0.0003739	0.06274	MDGA2	intron
rs10141117	14:46986124	C/A	0.04545	0.4315	0.0003739	0.06274	MDGA2	intron
rs10467790	14:46979994	A/G	0.04545	0.4315	0.0003739	0.06274	MDGA2	intron
rs12590531	14:46963887	A/G	0.04545	0.4315	0.0003739	0.06274	MDGA2	intron
rs2002293	14:46960566	C/A	0.04545	0.4315	0.0003739	0.06274	MDGA2	intron
rs4898568	14:46992426	G/A	0.04545	0.4315	0.0003739	0.06274	MDGA2	intron
rs8016913	14:46960131	T/A	0.04545	0.4315	0.0003739	0.06274	MDGA2	intron
rs10078379	5:120026661	A/T	0.2273	0.04452	0.0003767	6.312	PRR16	intron
rs10894624	11:132311749	T/C	0.2273	0.04452	0.0003767	6.312	OPCML	intron
rs12497413	3:16875279	C/T	0.2273	0.04452	0.0003767	6.312	PLCL2	intron
rs1550326	15:53720491	G/T	0.2273	0.04452	0.0003767	6.312	PRTG	intron
rs17169330	7:97596926	T/G	0.2273	0.04452	0.0003767	6.312	LMTK2	intron
rs17695385	17:47076066	A/C	0.2273	0.04452	0.0003767	6.312	CA10	intron
rs1851931	5:119966472	T/C	0.2273	0.04452	0.0003767	6.312	PRR16	intron
rs3757464	7:100748922	T/A	0.2273	0.04452	0.0003767	6.312	IFT22	intron
rs6796746	3:16860239	T/C	0.2273	0.04452	0.0003767	6.312	PLCL2	intron
rs7316007	12:15582000	G/A	0.2273	0.04452	0.0003767	6.312	PTPRO	intron
rs999977	17:76221007	A/C	0.2273	0.04452	0.0003767	6.312	RPTOR	intron
rs1517317	11:84626753	G/A	0.7727	0.387	0.0003967	5.386	DLG2	intron
rs1486936	11:63426963	C/G	0.2273	0.04483	0.0004025	6.267	MARK2	intron
rs10740501	10:80835057	C/T	0.4091	0.1301	0.0004052	4.628	ZCCHC24	intron
rs1992963	3:54438481	A/G	0.4091	0.1301	0.0004052	4.628	CACNA2D3	intron
rs9810050	3:123803333	T/G	0.4091	0.1301	0.0004052	4.628	PARP15	intron
rs9835254	3:133646212	A/G	0.4091	0.1301	0.0004052	4.628	DNAJC13	intron
rs9862718	3:54399741	A/G	0.4091	0.1301	0.0004052	4.628	CACNA2D3	intron
rs1319946	18:44613022	G/A	0.6364	0.2774	0.0004084	4.559	CTIF	intron
rs12092901	1:231826487	A/G	0.3636	0.1062	0.000414	4.811	KCNK1	intron
rs3776990	5:153764999	C/G	0.3636	0.1062	0.000414	4.811	GALNT10	intron
rs6532433	4:77643282	G/A	0.3636	0.1062	0.000414	4.811	SHROOM3	intron
rs7666000	4:77643030	T/C	0.3636	0.1062	0.000414	4.811	SHROOM3	intron
rs10483570	14:47010115	C/A	0.04545	0.4281	0.0004142	0.06362	MDGA2	intron
rs8016611	14:47085175	C/T	0.04545	0.4281	0.0004142	0.06362	MDGA2	intron
rs1888980	9:79312654	C/T	0.7273	0.3493	0.000416	4.967	GNA14	intron
rs2203702	11:84607027	T/C	0.7273	0.3493	0.000416	4.967	DLG2	intron
rs11593522	10:18745126	A/G	0.5455	0.2138	0.0004219	4.413	CACNB2	intron
rs2824795	21:18681966	T/C	0.3	0.07192	0.0004486	5.531	TMPRSS15	intron
rs10871655	18:65563874	T/C	0.4545	0.1575	0.0004491	4.457	DOK6	intron
rs17146094	7:73247251	C/T	0.4545	0.1575	0.0004491	4.457	EIF4H	intron
rs17707888	5:16924307	C/G	0.4545	0.1575	0.0004491	4.457	MYO10	intron
rs1784230	11:125907055	G/A	0.4545	0.1575	0.0004491	4.457	KIRREL3	intron
rs1323826	1:58005097	G/A	0.6364	0.2793	0.0004505	4.515	DAB1	intron
rs11156934	14:36659501	A/G	0.85	0.4452	0.0004507	7.062	SLC25A21	intron
rs10220643	14:47006100	C/T	0.04545	0.4247	0.0004585	0.06452	MDGA2	intron
rs1160351	14:47085732	T/G	0.04545	0.4247	0.0004585	0.06452	MDGA2	intron
rs1400630	11:84604193	T/C	0.7273	0.3517	0.0004618	4.915	DLG2	intron
rs4951522	1:209594104	C/T	0.6818	0.3151	0.0004654	4.658	TRAF5	intron
rs888274	2:163045895	G/A	0.7273	0.3527	0.0004795	4.893	KCNH7	intron
rs193620	16:28478531	A/C	0.3182	0.08562	0.0005069	4.984	CCDC101	intron
rs4869840	6:155354325	A/G	0.3182	0.08562	0.0005069	4.984	TIAM2	intron
rs2287112	16:80159871	C/A	0.2727	0.06507	0.0005209	5.388	CMIP	intron
rs961163	15:42593940	G/A	0.2727	0.06507	0.0005209	5.388	CTDSPL2	intron
rs2821040	1:3396651	G/A	0.5	0.1884	0.0005409	4.309	MEGF6	threeUTR
rs12445131	16:6253029	C/G	0.3182	0.08621	0.000545	4.947	RBFOX1	intron
rs6425987	1:36697263	G/A	0.3182	0.08621	0.000545	4.947	MRPS15	intron
rs4910014	11:11524712	G/A	0.7273	0.3562	0.0005515	4.821	GALNT18	intron
rs4944512	11:84617093	T/C	0.7273	0.3562	0.0005515	4.821	DLG2	intron
rs10483565	14:47086453	T/C	0.04545	0.4178	0.00056	0.06635	MDGA2	intron
rs6131568	20:14242196	G/A	0.6364	0.2842	0.0005669	4.407	MACROD2	intron
rs6135115	20:14242180	G/A	0.6364	0.2842	0.0005669	4.407	MACROD2	intron
rs11851892	14:32921165	A/G	0.3636	0.1096	0.0005679	4.643	NPAS3	intron
rs17699478	3:159908937	A/G	0.3636	0.1096	0.0005679	4.643	RARRES1	intron
rs7202363	16:69393871	G/C	0.3636	0.1096	0.0005679	4.643	VAC14	promoter
rs7696372	4:77643191	G/A	0.3636	0.1096	0.0005679	4.643	SHROOM3	intron
rs11126290	2:70797137	A/G	0.1364	0.5172	0.0005704	0.1474	ADD2	intron
rs10786213	10:97206344	A/T	0.1364	0.5171	0.0005709	0.1474	SORBS1	intron
rs1182673	9:19741588	G/T	0.4545	0.161	0.0005709	4.344	SLC24A2	intron
rs1784232	11:125913591	A/T	0.4545	0.161	0.0005709	4.344	KIRREL3	intron
rs228002	1:175222602	G/C	0.4545	0.161	0.0005709	4.344	ASTN1	intron
rs599561	11:125913814	T/G	0.4545	0.161	0.0005709	4.344	KIRREL3	intron
rs7357469	8:4397922	A/C	0.4545	0.161	0.0005709	4.344	CSMD1	intron
rs6053005	20:4905700	G/A	0.09091	0.4692	0.0005719	0.1131	SLC23A2	intron
rs10032423	4:77359757	C/T	0.1818	0.03082	0.0006074	6.988	FAM47E	intron
rs10118205	9:18815134	G/C	0.1818	0.03082	0.0006074	6.988	ADAMTSL1	intron
rs10118205	9:18815134	G/C	0.1818	0.03082	0.0006074	6.988	ADAMTSL1	promoter
rs10156125	7:120014758	T/G	0.1818	0.03082	0.0006074	6.988	KCND2	intron
rs10224891	7:120001113	G/A	0.1818	0.03082	0.0006074	6.988	KCND2	intron
rs10242908	7:119983812	C/T	0.1818	0.03082	0.0006074	6.988	KCND2	intron
rs10257987	7:120012531	T/C	0.1818	0.03082	0.0006074	6.988	KCND2	intron
rs10277086	7:120022020	G/C	0.1818	0.03082	0.0006074	6.988	KCND2	intron
rs12111791	7:119999690	C/A	0.1818	0.03082	0.0006074	6.988	KCND2	intron
rs12324537	15:69584633	A/T	0.1818	0.03082	0.0006074	6.988	THSD4	intron
rs12663103	6:32269302	G/A	0.1818	0.03082	0.0006074	6.988	TNXA	promoter
rs12663103	6:32269302	G/A	0.1818	0.03082	0.0006074	6.988	TNXA	intron
rs13218960	6:107090158	C/T	0.1818	0.03082	0.0006074	6.988	AIM1	intron
rs1524930	21:39890330	C/T	0.1818	0.03082	0.0006074	6.988	B3GALT5	intron
rs16830504	2:134847377	C/G	0.1818	0.03082	0.0006074	6.988	MGAT5	intron
rs2049643	7:120018941	C/G	0.1818	0.03082	0.0006074	6.988	KCND2	intron
rs254801	5:7510235	A/C	0.1818	0.03082	0.0006074	6.988	ADCY2	intron
rs4303611	17:51202987	C/A	0.1818	0.03082	0.0006074	6.988	PCTP	intron
rs4540347	7:119983475	C/A	0.1818	0.03082	0.0006074	6.988	KCND2	intron
rs7221943	17:68523228	A/C	0.1818	0.03082	0.0006074	6.988	SLC39A11	intron
rs9517904	13:99329372	A/G	0.1818	0.03082	0.0006074	6.988	CLYBL	intron
rs9641643	7:120049767	A/G	0.1818	0.03082	0.0006074	6.988	KCND2	intron
rs9886190	7:120018452	G/T	0.1818	0.03082	0.0006074	6.988	KCND2	intron
rs1007500	5:66184740	C/T	0.1364	0.01712	0.0006197	9.063	MAST4	intron
rs13202905	6:162877085	T/C	0.1364	0.01712	0.0006197	9.063	PARK2	intron
rs16944672	17:56312202	C/T	0.1364	0.01712	0.0006197	9.063	BCAS3	intron
rs1806033	5:9267358	T/C	0.1364	0.01712	0.0006197	9.063	SEMA5A	intron
rs1806069	5:9258549	T/G	0.1364	0.01712	0.0006197	9.063	SEMA5A	intron
rs218183	2:33169980	C/T	0.1364	0.01712	0.0006197	9.063	LTBP1	intron
rs2924739	8:4832592	T/C	0.1364	0.01712	0.0006197	9.063	CSMD1	intron
rs3751710	16:55653276	T/C	0.1364	0.01712	0.0006197	9.063	NLRC5	intron
rs3751710	16:55653276	T/C	0.1364	0.01712	0.0006197	9.063	NLRC5	coding
rs4608457	19:20078169	T/C	0.1364	0.01712	0.0006197	9.063	ZNF90	intron
rs4796420	17:7320341	T/A	0.1364	0.01712	0.0006197	9.063	ZBTB4	intron
rs6503543	17:35906370	A/G	0.1364	0.01712	0.0006197	9.063	TNS4	intron
rs6706219	2:128049124	T/C	0.1364	0.01712	0.0006197	9.063	MYO7B	intron
rs716723	1:155251566	T/A	0.1364	0.01712	0.0006197	9.063	ARHGEF11	intron
rs7549759	1:15536018	G/A	0.1364	0.01712	0.0006197	9.063	FHAD1	intron
rs7594879	2:197739165	T/C	0.1364	0.01712	0.0006197	9.063	ANKRD44	intron
rs8066880	17:56300974	C/G	0.1364	0.01712	0.0006197	9.063	BCAS3	intron
rs8072558	17:56189506	T/A	0.1364	0.01712	0.0006197	9.063	BCAS3	intron
rs333134	17:4326327	T/C	0.4545	0.1621	0.00062	4.309	SPNS3	intron
rs6091687	20:51535921	T/C	0.6364	0.2862	0.0006241	4.364	TSHZ2	intron
rs12798347	11:11536561	A/G	0.6818	0.3219	0.0006274	4.514	GALNT18	intron
rs364960	16:82335277	C/T	0.1818	0.03103	0.0006444	6.938	CDH13	intron
rs17759116	1:208598195	C/T	0.1364	0.01724	0.0006544	9	HHAT	intron
rs9908999	17:56215981	G/A	0.1364	0.01724	0.0006544	9	BCAS3	intron
rs12532725	7:51344420	A/G	0.5	0.1918	0.0006669	4.214	COBL	intron
rs12123333	1:52069647	T/A	0.2273	0.04795	0.0006691	5.84	NRD1	intron
rs2050810	3:196483019	A/G	0.2273	0.04795	0.0006691	5.84	ACAP2	intron
rs3773418	3:196488080	C/T	0.2273	0.04795	0.0006691	5.84	ACAP2	intron
rs5022059	17:47097552	C/A	0.2273	0.04795	0.0006691	5.84	CA10	intron
rs9303590	17:47096140	T/C	0.2273	0.04795	0.0006691	5.84	CA10	intron
rs1729077	2:231801541	T/G	0.5455	0.2226	0.000688	4.191	ARMC9	intron
rs17081569	18:65568556	C/T	0.4091	0.137	0.0006953	4.362	DOK6	intron
rs10085664	7:39263991	T/A	0.09091	0.006849	0.000698	14.5	POU6F2	intron
rs10182610	2:69215150	T/A	0.09091	0.006849	0.000698	14.5	ANTXR1	intron
rs10272805	7:88326975	C/T	0.09091	0.006849	0.000698	14.5	ZNF804B	intron
rs10495900	2:43470663	A/T	0.09091	0.006849	0.000698	14.5	THADA	intron
rs11037654	11:43785335	A/G	0.09091	0.006849	0.000698	14.5	HSD17B12	intron
rs11672222	19:56919728	C/T	0.09091	0.006849	0.000698	14.5	HAS1	promoter
rs11713163	3:69378641	A/G	0.09091	0.006849	0.000698	14.5	FRMD4B	intron
rs11760662	7:39263867	C/A	0.09091	0.006849	0.000698	14.5	POU6F2	intron
rs11877012	18:13421238	A/G	0.09091	0.006849	0.000698	14.5	LDLRAD4	intron
rs11943803	4:91740207	T/C	0.09091	0.006849	0.000698	14.5	CCSER1	intron
rs12306459	12:80162682	C/A	0.09091	0.006849	0.000698	14.5	ACSS3	intron
rs1274224	3:115935945	T/C	0.09091	0.006849	0.000698	14.5	ZBTB20	intron
rs12757542	1:66268696	C/T	0.09091	0.006849	0.000698	14.5	PDE4B	intron
rs1392814	1:66317833	G/C	0.09091	0.006849	0.000698	14.5	PDE4B	intron
rs17065363	4:179012382	T/C	0.09091	0.006849	0.000698	14.5	LINC01098	intron
rs17065376	4:179015163	C/G	0.09091	0.006849	0.000698	14.5	LINC01098	intron
rs17140723	7:19151702	C/G	0.09091	0.006849	0.000698	14.5	FERD3L	promoter
rs17164832	7:88328933	G/A	0.09091	0.006849	0.000698	14.5	ZNF804B	intron
rs17334310	2:43431119	A/G	0.09091	0.006849	0.000698	14.5	THADA	intron
rs17417957	1:66194475	A/C	0.09091	0.006849	0.000698	14.5	PDE4B	intron
rs17418207	1:66208848	T/C	0.09091	0.006849	0.000698	14.5	PDE4B	intron
rs17731193	20:57622421	A/T	0.09091	0.006849	0.000698	14.5	PHACTR3	intron
rs17813639	11:36182397	A/C	0.09091	0.006849	0.000698	14.5	LDLRAD3	intron
rs1800621	1:12191158	C/T	0.09091	0.006849	0.000698	14.5	TNFRSF1B	threeUTR
rs1876032	1:75551033	A/G	0.09091	0.006849	0.000698	14.5	SLC44A5	intron
rs1966703	2:197571459	C/T	0.09091	0.006849	0.000698	14.5	ANKRD44	intron
rs2008844	2:33117420	G/A	0.09091	0.006849	0.000698	14.5	LTBP1	intron
rs2056536	3:115958301	G/A	0.09091	0.006849	0.000698	14.5	ZBTB20	intron
rs2140345	3:115954621	G/T	0.09091	0.006849	0.000698	14.5	ZBTB20	intron
rs2168038	4:179026353	T/C	0.09091	0.006849	0.000698	14.5	LINC01098	intron
rs2228692	1:66281702	C/A	0.09091	0.006849	0.000698	14.5	PDE4B	intron
rs2269645	22:24675241	G/A	0.09091	0.006849	0.000698	14.5	MYO18B	intron
rs2895868	12:80171196	A/G	0.09091	0.006849	0.000698	14.5	ACSS3	intron
rs338888	5:145123968	C/T	0.09091	0.006849	0.000698	14.5	PRELID2	intron
rs3774830	4:5490984	A/G	0.09091	0.006849	0.000698	14.5	STK32B	intron
rs393221	8:17799948	A/G	0.09091	0.006849	0.000698	14.5	FGL1	intron
rs4629763	7:39252145	T/C	0.09091	0.006849	0.000698	14.5	POU6F2	intron
rs4868662	5:175950155	T/C	0.09091	0.006849	0.000698	14.5	CDHR2	intron
rs4868665	5:175963582	T/C	0.09091	0.006849	0.000698	14.5	GPRIN1	intron
rs5746074	1:12191308	T/C	0.09091	0.006849	0.000698	14.5	TNFRSF1B	threeUTR
rs6462896	7:39230735	C/T	0.09091	0.006849	0.000698	14.5	POU6F2	intron
rs6588185	1:66305316	A/C	0.09091	0.006849	0.000698	14.5	PDE4B	intron
rs6726941	2:47037951	T/C	0.09091	0.006849	0.000698	14.5	TTC7A	intron
rs6817133	4:179009244	A/C	0.09091	0.006849	0.000698	14.5	LINC01098	intron
rs6966337	7:39230269	A/G	0.09091	0.006849	0.000698	14.5	POU6F2	intron
rs701725	21:31624033	G/T	0.09091	0.006849	0.000698	14.5	TIAM1	intron
rs7068993	10:25189905	A/G	0.09091	0.006849	0.000698	14.5	PRTFDC1	intron
rs7110115	11:43736769	T/C	0.09091	0.006849	0.000698	14.5	HSD17B12	intron
rs7537687	1:66188503	A/G	0.09091	0.006849	0.000698	14.5	PDE4B	intron
rs7551528	1:66319533	G/T	0.09091	0.006849	0.000698	14.5	PDE4B	intron
rs7553566	1:66193619	G/C	0.09091	0.006849	0.000698	14.5	PDE4B	intron
rs7608161	2:9668060	C/T	0.09091	0.006849	0.000698	14.5	YWHAQ	intron
rs7611104	3:135424224	A/G	0.09091	0.006849	0.000698	14.5	RYK	intron
rs7657964	4:5517228	C/G	0.09091	0.006849	0.000698	14.5	STK32B	intron
rs7688517	4:5517293	C/A	0.09091	0.006849	0.000698	14.5	STK32B	intron
rs7763118	6:162874710	G/A	0.09091	0.006849	0.000698	14.5	PARK2	intron
rs845943	21:31628935	G/A	0.09091	0.006849	0.000698	14.5	TIAM1	intron
rs845960	21:31621988	G/A	0.09091	0.006849	0.000698	14.5	TIAM1	intron
rs859075	1:95121860	T/C	0.09091	0.006849	0.000698	14.5	SLC44A3	intron
rs859077	1:95121497	C/A	0.09091	0.006849	0.000698	14.5	SLC44A3	intron
rs9298648	8:38918214	A/G	0.09091	0.006849	0.000698	14.5	PLEKHA2	intron
rs9574087	13:77026744	A/G	0.09091	0.006849	0.000698	14.5	SCEL	intron
rs9699942	1:72454423	T/C	0.09091	0.006849	0.000698	14.5	NEGR1	intron
rs9848625	3:115982431	G/A	0.09091	0.006849	0.000698	14.5	ZBTB20	intron
rs2277729	18:11883764	C/T	0.7273	0.3621	0.0007006	4.698	MPPE1	intron
rs1501626	3:144477512	A/G	0.2273	0.04828	0.0007125	5.798	SLC9A9	intron
rs2410839	3:196488549	G/A	0.2273	0.04828	0.0007125	5.798	ACAP2	intron
rs8075393	17:76209349	A/G	0.2273	0.04828	0.0007125	5.798	RPTOR	intron
rs9852595	3:168987366	C/A	0.2273	0.04828	0.0007125	5.798	SERPINI1	intron
rs3778523	6:1722763	G/A	0.1364	0.5103	0.0007139	0.1515	GMDS	intron
rs1017426	18:65557820	T/C	0.4545	0.1644	0.0007196	4.236	DOK6	intron
rs4669573	2:10396387	G/A	0.4545	0.1644	0.0007196	4.236	HPCAL1	intron
rs5996991	22:24587761	T/A	0.4545	0.1644	0.0007196	4.236	MYO18B	intron
rs11217184	11:118584203	C/T	0.6818	0.3253	0.0007255	4.444	CBL	intron
rs4676348	2:241192863	G/A	0.6818	0.3253	0.0007255	4.444	CAPN10	intron
rs4676348	2:241192863	G/A	0.6818	0.3253	0.0007255	4.444	CAPN10	promoter
rs10503367	8:6559917	T/C	0.3182	0.08904	0.000726	4.774	AGPAT5	intron
rs12048722	1:36695546	G/A	0.3182	0.08904	0.000726	4.774	MRPS15	intron
rs2278737	2:238744281	G/A	0.3182	0.08904	0.000726	4.774	ILKAP	intron
rs3176767	19:10310751	C/A	0.3182	0.08904	0.000726	4.774	ICAM3	intron
rs3176767	19:10310751	C/A	0.3182	0.08904	0.000726	4.774	ICAM3	fiveUTR
rs7529592	1:109168077	C/T	0.3182	0.08904	0.000726	4.774	AKNAD1	intron
rs6135114	20:14241962	G/A	0.6364	0.2897	0.0007307	4.292	MACROD2	intron
rs10445925	2:43523648	C/G	0.09091	0.006897	0.0007329	14.4	THADA	intron
rs3775807	4:20111624	C/T	0.09091	0.006897	0.0007329	14.4	SLIT2	intron
rs7943733	11:36180817	T/C	0.09091	0.006897	0.0007329	14.4	LDLRAD3	intron
rs845967	21:31610783	G/A	0.09091	0.006897	0.0007329	14.4	TIAM1	intron
rs1047365	17:9759695	T/A	0.04545	0.4075	0.0007506	0.06923	GAS7	threeUTR
rs2286532	17:9761003	G/A	0.04545	0.4075	0.0007506	0.06923	GAS7	threeUTR
rs4643489	2:24068899	G/T	0.4091	0.1379	0.0007515	4.327	UBXN2A	intron
rs11166947	8:141134914	C/T	0.7727	0.4041	0.0007576	5.014	TRAPPC9	intron
rs12433859	14:78310224	A/C	0.3636	0.113	0.000767	4.485	NRXN3	intron
rs17115918	11:113118968	A/G	0.3636	0.113	0.000767	4.485	ZW10	intron
rs17700122	3:159927185	C/T	0.3636	0.113	0.000767	4.485	RARRES1	intron
rs2271261	11:113124146	T/A	0.3636	0.113	0.000767	4.485	ZW10	intron
rs10088485	8:17290933	T/C	0.5909	0.2568	0.0007673	4.179	MTMR7	intron
rs10088129	8:141129424	A/G	0.09091	0.4589	0.0007818	0.1179	TRAPPC9	intron
rs2536875	12:31189368	A/G	0.09091	0.4589	0.0007818	0.1179	OVOS2	intron
rs6994517	8:141119353	G/A	0.09091	0.4589	0.0007818	0.1179	TRAPPC9	intron
rs10483449	14:33050213	G/A	0.2727	0.06849	0.0008021	5.1	NPAS3	intron
rs12498069	3:38635940	A/C	0.2727	0.06849	0.0008021	5.1	SCN5A	intron
rs2364153	12:51736002	G/A	0.2727	0.06849	0.0008021	5.1	TENC1	intron
rs2364153	12:51736002	G/A	0.2727	0.06849	0.0008021	5.1	TENC1	threeUTR
rs2487509	14:98779371	T/C	0.2727	0.06849	0.0008021	5.1	BCL11B	intron
rs2972106	7:147510490	T/C	0	0.3459	0.0008101	0	CNTNAP2	intron
rs9819036	3:106685882	T/C	0.8182	0.4486	0.0008157	5.531	ALCAM	intron
rs10513704	3:173855215	A/G	0.5	0.1952	0.000817	4.123	NCEH1	intron
rs3807375	7:150298143	C/T	0.5	0.1952	0.000817	4.123	KCNH2	intron
rs9827009	3:173854918	A/G	0.5	0.1952	0.000817	4.123	NCEH1	intron
rs2058518	7:8180976	C/T	0.3636	0.1138	0.0008255	4.45	ICA1	intron
rs17239736	4:93648445	C/A	0.5455	0.226	0.0008265	4.109	GRID2	intron
rs7557038	2:38102995	T/A	0.5455	0.226	0.0008265	4.109	RMDN2	intron
rs9309386	2:25581414	A/G	0.5455	0.226	0.0008265	4.109	DTNB	intron
rs7520209	1:114821233	A/G	0.6818	0.3288	0.0008366	4.375	TRIM33	intron
rs1392062	3:65671865	A/T	0.6364	0.2931	0.0008528	4.221	MAGI1	intron
rs16938707	8:74697522	T/C	0.2727	0.06897	0.0008567	5.062	STAU2	intron
rs736693	4:120066769	T/G	0.2727	0.06897	0.0008567	5.062	SYNPO2	intron
rs8026392	15:24559816	G/A	0.7727	0.4075	0.0008574	4.943	GABRB3	intron
rs11687065	2:23986205	T/G	0.4091	0.1404	0.0008958	4.238	ATAD2B	intron
rs4787053	16:7636606	A/G	0.4091	0.1404	0.0008958	4.238	RBFOX1	intron
rs9321913	6:143801848	C/T	0.4091	0.1404	0.0008958	4.238	ADAT2	intron
rs17707924	5:16930367	T/A	0.4545	0.1678	0.0008997	4.133	MYO10	intron
rs2234409	11:57078387	T/G	0.4545	0.1678	0.0008997	4.133	UBE2L6	intron
rs3827501	6:25709681	G/A	0.4545	0.1678	0.0008997	4.133	LRRC16A	intron
rs6759535	2:187946346	A/G	0.4545	0.1678	0.0008997	4.133	CALCRL	intron
rs6097439	20:51529461	A/C	0.6364	0.2945	0.0009039	4.192	TSHZ2	intron
rs6097441	20:51529517	G/A	0.6364	0.2945	0.0009039	4.192	TSHZ2	intron
rs6123255	20:51204098	G/A	0.6364	0.2945	0.0009039	4.192	TSHZ2	intron
rs756228	8:141138313	T/C	0.7273	0.3699	0.0009427	4.543	TRAPPC9	intron
rs2037095	8:76551901	A/G	0.6818	0.3322	0.0009623	4.308	HNF4G	intron
rs4712301	6:17655767	G/A	0.6818	0.3322	0.0009623	4.308	CAP2	intron
rs3741715	12:50999242	T/C	0.7727	0.411	0.0009685	4.873	KRT83	coding
rs2649655	11:57078096	T/C	0.4545	0.169	0.0009743	4.099	UBE2L6	intron
rs16983371	22:17503952	G/A	0.5455	0.2295	0.0009881	4.03	DGCR14	intron
rs5767244	22:45302918	G/A	0.1364	0.5	0.0009884	0.1579	CELSR1	intron
rs9862712	3:54399727	A/C	0.4	0.1301	0.0009908	4.456	CACNA2D3	intron
rs623220	18:6034355	A/G	0.6364	0.2966	0.0009921	4.151	L3MBTL4	intron
rs17086214	13:27484414	A/G	0.5	0.1986	0.0009948	4.034	FLT3	intron
rs7180217	15:96298976	A/T	0.5	0.1986	0.0009948	4.034	ARRDC4	intron
rs7317159	13:27484220	C/T	0.5	0.1986	0.0009948	4.034	FLT3	intron
rs7142187	14:46930259	A/G	0.04545	0.3973	0.0009979	0.07225	MDGA2	intron
rs8009848	14:46950710	G/A	0.04545	0.3973	0.0009979	0.07225	MDGA2	intron
